# Supplementary material for: Associations of MGMT promoter hypermethylation with squamous intraepithelial lesion and cervical carcinoma: A meta-analysis
Source: PLoS One. 2019 Oct 1;14(10):e0222772. doi: 10.1371/journal.pone.0222772 (PMC6772039; doi:10.1371/journal.pone.0222772)
Supplement: S1 Table — (XLSX) [file pone.0222772.s002.xlsx]

## Sheet: Publised studies
No.	Reference	Author	Year	Country	Ethnicity	Study design(Case-control/case-only	Sample size								Methylation detection method	Materials	Source of controls	Involved clincopathological features	Quality scores
							Control(M)	cControl	CC(M)	CC	HSIL(M)	HSIL	LSIL(M)	LSIL
1	Predicting cervical intraepithelial neoplasia recurrence in HIV-infected and -noninfected women by detecting aberrant promoter methylation in the CDH1, TIMP3, and MGMT genes.	Lodi	2018	Germany	Caucasian	Case-only	-	-	61	143	-	-	-	-	MSP	tissue	-	Therapeutic response	10
2	Limited Role of Promoter Methylation of MGMT and C13ORF18 in Triage of Low-Grade Squamous Intraepithelial Lesion. Chin Med J (Engl) 131, 939-944, doi:10.4103/0366-6999.229896 (2018).	L.-L Sun	2018	China	Asian	Case-control	29	45	4	5	-	-	-	-	MS-HRM	exfoliated cells	B		11
3	Interaction between polycyclic aromatic hydrocarbons exposure and CpG islands methylation of RAR-β and MGMT genes in cervical intraepithelial neoplasia. Thesis. Shanxi Medical University, (2018).	Wang	2018	China	Asian	Case-control	7	138	-	-	19	98	8	107	MSP	exfoliated cells	B	-	10
4	Effect of HPV, folate and related suppressor gene CpG island methylation in cervical intraepithelial neoplasias and related interaction. Thesis. Shanxi Medical University, (2016).	Nan	2016	China	Asian	Case-control	6	156	-	-	24	134	11	147	MSP	exfoliated cells	H	-	11
5	DAPK1, MGMT and RARB promoter methylation as biomarkers for high-grade cervical lesions.	Yin Sun	2015	China	Asian	Case-control	24	48	19	45	55	103	22	54	MS-HRM	exfoliated cells	B	-	10
6	Promoter methylation of DAPK1, FHIT, MGMT, and CDKN2A genes in cervical carcinoma.	Banzai	2014	Japan	Asian	Case-control	5	24	18	53	-	-	0	0	MSP	Tissue	B	type	10
7	Relationship between methylation of MGMT gene promoter and cervical carcinoma. Zhejiang Medical Journal. 2014; 36: 1841-3.	Lu	2014	China	Asian	Case-control	0	20	41	50	65	100	12	50	MSP	exfoliated cells	B	FIGO stage,Histological differentiation	11
8	Population-based case-control study on DAPK1, RAR-β2 and MGMT methylation in liquid-based cytology.	Sun	2012	China	Asian	Case-control	124	336			16	37	35	68	MSP	exfoliated cells	H	age,HPV	14
9	Relationship between hypermethylation of DNA repair gene MGMT and cervical carcinoma. Journal of Qinghai Medical College. 2012; 33: 90-4. doi:	Jian	2012	China	Asian	Case-control	0	30	37	52	-	-	-	-	MSP	tissue	B	FIGO stage, Histological differentiation	11
10	Promoter methylation of p16(INK4A), hMLH1, and MGMT in liquid-based cervical cytology samples compared with clinicopathological findings and HPV presence.	Spathis	2011	Greece	Caucasian	Case-control	13	57	14	18	43	101	70	164	MSP	exfoliated cells	H	tumor type	12
11	MGMT promoter methylation status in serum of patients with squamous carcinoma of the cervix and the relation with hr-HPV infection. Thesis. Wenzhou Medical University. (2011).	Liu	2011	China	Asian	Case-only	-	-	83	183	-	-	-	-	MSP	plasma	-	HPV,histological type	12
12	Assessment of DNA methylation for the detection of cervical neoplasia in liquid-based cytology specimens.	Kim	2010	Korea	Asian	Case-control	1	41	18	69	8	67	1	32	MSP	exfoliated cells	B	-	12
13	Correlation of promoter hypermethylation in hTERT, DAPK and MGMT genes with cervicaloncogenesis progression.	Iliopoulos	2009	Greece	Caucasian	Case-control	3	27	37	61	9	12	1	15	QMSP	exfoliated cells	H	FIGO stage	12
14	Folate Status and Aberrant DNA Methylation Are Associated With HPV Infection and Cervical Pathogenesis	Flatley	2009	UK	Caucasian	Case-control	12	45	10	42	26	102	17	49	MSP	exfoliated cells	H	-	10
15	Promoter hypermethylation of MGMT in cervical squamous cell carcinoma	Lee	2008	Korea	Asian	Case-only	-	-	3	34	-	-	-	-	Pyrosequencing	tissue	-	type, FIGO stage, menopause,lymph node metastasis, invasion of resection margin, size, lymph-vascular space invasion,parametrial invasion	10
16	Detection of aberrant methylation of the promoter of MGMT gene in the tissue and plasma in Uigur cervical cancer and its clinical significance. Thesis. Shihezi University.	Chen	2008	China	Asian	Case-control	0	38	27	86	-	-	-	-	MSP	tissue and plasma	H	FIGO stage, Histological stage,lymph node metastasis	12
17	Sequential gene promoter methylation during HPV-induced cervical carcinogenesis.	Henken	2007	Netherlands	Caucasian	Case-only	-	-	12	29	-	-	-	-	MS -MLPA	tissue	-	type	11
18	Hypermethylation of the COX-2 gene is a potential prognostic marker for cervical cancer.	Hoenil	2007	Korea	Asian	Case-only	-	-	16	82	-	-	-	-	MSP	Tissue	-	-	10
19	Promoter hypermethylation of DNA repair gene O6-Methylguanine DNA methylatransferase in cervical carcinoma. Prog Obset Gynecol. 2007: 569-72.	Gao	2007	China	Asian	Case-control	0	15	12	38	4	15	0	5	MSP	tissue	B	lymph node metastasis,FIGO stage, Histological differentiation	10
20	Differential DNA methylation profiles in gynecological cancers and correlation with clinico-pathological data.	Yang	2006	Hong Kong,China	Asian	Case-only	-	-	21	127	-	-	-	-	MSP and sequencing	Tissue	A	FIGO stage, Grade, histological type,response	13
21	The hypermethylation and protein expression of p16 INK4A and DNA repair gene O6-methylguanine-DNA methyltransferase in various uterine cervical lesions.	Lin	2005	South Korea	Asian	Case-control	0	20	27	67	7	20	3	10	MSP	Tissue	H	tumor type	11
22	Detecting cervical cancer by quantitative promoter hypermethylation assay on cervical scrapings: a feasibility study.	Reesink-Peters	2004	Netherlands	Caucasian	Case-control	6	41	5	48	-	-	-	-	QMSP	exfoliated cells	-	-	10
23	Detection of hypermethylated genes in tumor and plasma of cervical cancer patients.	Yang	2004	Hong Kong,China	Asian	Case-control	0	100	16	85	-	-	-	-	MSP	Tissue and plasma	-	histological type,stage, grade	13
24	Promoter hypermethylation of multiple genes in carcinoma of the uterine cervix.	Dong	2001	Korea	Asian	Case-control	0	24	4	53	-	-	-	-	MSP and sequencing	Tissue	B	histological type,FIGO stage, grade,age	13
25	Aberrant methylation during cervical carcinogenesis.	Virmani	2001	USA	Caucasian	Case-control	0	22	5	19	5	17	1	37	MSP	tisses,blood lymphocytes and buccal epithelial	H	-	13

## Sheet: GEO datasets
Datasets	URL
GSE99511	https://www.ncbi.nlm.nih.gov/geo/query/acc.cgi?acc=GSE99511
GSE46306	https://www.ncbi.nlm.nih.gov/geo/query/acc.cgi?acc=GSE46306
GSE41384	https://www.ncbi.nlm.nih.gov/geo/query/acc.cgi?acc=GSE41384
GSE36637	https://www.ncbi.nlm.nih.gov/geo/query/acc.cgi?acc=GSE36637
GSE30760	https://www.ncbi.nlm.nih.gov/geo/query/acc.cgi?acc=GSE30760
